# Supplementary material for: The neural determinants of age-related changes in fluid intelligence: a pre-registered, longitudinal analysis in UK Biobank
Source: Wellcome Open Res. 2018 Jun 15;3:38. Originally published 2018 Apr 5. [Version 2] doi: 10.12688/wellcomeopenres.14241.2 (PMC5909055; doi:10.12688/wellcomeopenres.14241.2)
Supplement: Supplementary file 1 [file wellcomeopenres-3-15944-s0000.tgz]

Archive with 1 entries (1 files):
- 354547e7-04c4-483e-b4a5-195b5549667c.R
