# Supplementary material for: The neural determinants of age-related changes in fluid intelligence: a pre-registered, longitudinal analysis in UK Biobank
Source: Wellcome Open Res. 2018 Jun 15;3:38. Originally published 2018 Apr 5. [Version 2] doi: 10.12688/wellcomeopenres.14241.2 (PMC5909055; doi:10.12688/wellcomeopenres.14241.2)
Supplement: Supplementary file 1 [file wellcomeopenres-3-15944-s0000.tgz › 354547e7-04c4-483e-b4a5-195b5549667c.R]

####################################################################################
############################ BIOBANK Data preparation code ################################
####################################################################################
# This code, created March 2018 by R. A. Kievit takes the raw biobank data 
# acquired through application number 23773 and creates a cleaned subset of 
# the data (fulldat1.Rdata) for use in the analysis script Kievit_etal_biobank_analysis.R
# The accompanying paper is 
# Kievit, R. A., Fuhrmann, D., Borgeest, G. S., Simpson-Kent, I. L., & Henson, R. N. A. (2018)
# The neural determinants of age-related changes in fluid intelligence: a pre-registered, longitudinal analysis in UK Biobank 
# Wellcome Open Research.


library(dplyr)
library(lavaan)
library(data.table)

#Load cognitive data
bdcog<-fread('ukb8978.tab',sep="\t", header=TRUE)  #This contains the cognitive/demographics data

#Load neural data
bdneu<-fread('ukb9127.tab',sep="\t", header=TRUE)  #This contains the neural data
bdneunames<-read.csv('bdnewnames.csv')  #Read names of ROIs
colnames(bdneu)<-as.character(unlist(bdneunames[,2]))

#read in id's of individuals who revoked consent so will not be analyzed
removeid<-read.csv('remove_ids.csv',header=F) 
colnames(removeid)<-'id'

#Read in raw data
id<-bdcog$f.eid
age1<-bdcog$f.21003.0.0
age2<-bdcog$f.21003.1.0
age3<-bdcog$f.21003.2.0
gf1_1<-bdcog$f.4935.0.0
gf1_1<-as.numeric(gf1_1==15)
gf1_2<-bdcog$f.4946.0.0
gf1_2<-as.numeric(gf1_2==987)
gf1_3<-bdcog$f.4957.0.0
gf1_3<-as.numeric(gf1_3==4)
gf1_4<-bdcog$f.4968.0.0
gf1_4<-as.numeric(gf1_4==6)
gf1_5<-bdcog$f.4979.0.0
gf1_5<-as.numeric(gf1_5==4)
gf1_6<-bdcog$f.4990.0.0
gf1_6<-as.numeric(gf1_6==69)
gf1_7<-bdcog$f.5001.0.0
gf1_7<-as.numeric(gf1_7==3)
gf1_8<-bdcog$f.5012.0.0
gf1_8<-as.numeric(gf1_8==26)
gf1_9<-bdcog$f.5556.0.0
gf1_9<-as.numeric(gf1_9==4)
gf1_10<-bdcog$f.5699.0.0
gf1_10<-as.numeric(gf1_10==95)
gf1_11<-bdcog$f.5779.0.0
gf1_11<-as.numeric(gf1_11==5)
gf1_12<-bdcog$f.5790.0.0
gf1_12<-as.numeric(gf1_12==45)
gf1_13<-bdcog$f.5866.0.0
gf1_13<-as.numeric(gf1_13==1)
gf2_1<-bdcog$f.4935.1.0
gf2_1<-as.numeric(gf2_1==15)
gf2_2<-bdcog$f.4946.1.0
gf2_2<-as.numeric(gf2_2==987)
gf2_3<-bdcog$f.4957.1.0
gf2_3<-as.numeric(gf2_3==4)
gf2_4<-bdcog$f.4968.1.0
gf2_4<-as.numeric(gf2_4==6)
gf2_5<-bdcog$f.4979.1.0
gf2_5<-as.numeric(gf2_5==4)
gf2_6<-bdcog$f.4990.1.0
gf2_6<-as.numeric(gf2_6==69)
gf2_7<-bdcog$f.5001.1.0
gf2_7<-as.numeric(gf2_7==3)
gf2_8<-bdcog$f.5012.1.0
gf2_8<-as.numeric(gf2_8==26)
gf2_9<-bdcog$f.5556.1.0
gf2_9<-as.numeric(gf2_9==4)
gf2_10<-bdcog$f.5699.1.0
gf2_10<-as.numeric(gf2_10==95)
gf2_11<-bdcog$f.5779.1.0
gf2_11<-as.numeric(gf2_11==5)
gf2_12<-bdcog$f.5790.1.0
gf2_12<-as.numeric(gf2_12==45)
gf2_13<-bdcog$f.5866.1.0
gf2_13<-as.numeric(gf2_13==1)
gf3_1<-bdcog$f.4935.2.0
gf3_1<-as.numeric(gf3_1==15)
gf3_2<-bdcog$f.4946.2.0
gf3_2<-as.numeric(gf3_2==987)
gf3_3<-bdcog$f.4957.2.0
gf3_3<-as.numeric(gf3_3==4)
gf3_4<-bdcog$f.4968.2.0
gf3_4<-as.numeric(gf3_4==6)
gf3_5<-bdcog$f.4979.2.0
gf3_5<-as.numeric(gf3_5==4)
gf3_6<-bdcog$f.4990.2.0
gf3_6<-as.numeric(gf3_6==69)
gf3_7<-bdcog$f.5001.2.0
gf3_7<-as.numeric(gf3_7==3)
gf3_8<-bdcog$f.5012.2.0
gf3_8<-as.numeric(gf3_8==26)
gf3_9<-bdcog$f.5556.2.0
gf3_9<-as.numeric(gf3_9==4)
gf3_10<-bdcog$f.5699.2.0
gf3_10<-as.numeric(gf3_10==95)
gf3_11<-bdcog$f.5779.2.0
gf3_11<-as.numeric(gf3_11==5)
gf3_12<-bdcog$f.5790.2.0
gf3_12<-as.numeric(gf3_12==45)
gf3_13<-bdcog$f.5866.2.0
gf3_13<-as.numeric(gf3_13==1)

#Sumscores
gft1<-bdcog$f.20016.0.0
gft2<-bdcog$f.20016.1.0
gft3<-bdcog$f.20016.2.0

#Intervals
ageint21<-age2-age1
ageint32<-age3-age2
ageint31<-age3-age1

#Create full dataframe
gf_full<-data.frame(gf1_1,gf1_2,gf1_3,gf1_4,gf1_5,gf1_6,gf1_7,gf1_8,gf1_9,gf1_10,gf1_11,gf1_12,gf1_13,
                   gf2_1,gf2_2,gf2_3,gf2_4,gf2_5,gf2_6,gf2_7,gf2_8,gf2_9,gf2_10,gf2_11,gf2_12,gf2_13,
                   gf3_1,gf3_2,gf3_3,gf3_4,gf3_5,gf3_6,gf3_7,gf3_8,gf3_9,gf3_10,gf3_11,gf3_12,gf3_13,
                   gft1,gft2,gft3,age1,age2,age3,ageint21,ageint32,ageint31,id)

#Remove individuals who withdrew consent
gf_full<-gf_full[!(gf_full$id %in% removeid$id),]

###Add neural data

#White matter tracts, bilaterally averaged
acoustic_radiations<-rowMeans(cbind(bdneu$`Weighted-mean FA in tract acoustic radiation (left)`,bdneu$`Weighted-mean FA in tract acoustic radiation (right)`))
atr<-rowMeans(cbind(bdneu$`Weighted-mean FA in tract anterior thalamic radiation (left)`,bdneu$`Weighted-mean FA in tract anterior thalamic radiation (right)`))
cingulum<-rowMeans(cbind(bdneu$`Weighted-mean FA in tract cingulate gyrus part of cingulum (left)`,bdneu$`Weighted-mean FA in tract cingulate gyrus part of cingulum (right)`))
phcingulum<-rowMeans(cbind(bdneu$`Weighted-mean FA in tract parahippocampal part of cingulum (left)`,bdneu$`Weighted-mean FA in tract parahippocampal part of cingulum (right)`))
cst<-rowMeans(cbind(bdneu$`Weighted-mean FA in tract corticospinal tract (left)`,bdneu$`Weighted-mean FA in tract corticospinal tract (right)`))
forcepsmajor<-bdneu$`Weighted-mean FA in tract forceps major`
forcepsminor<-bdneu$`Weighted-mean FA in tract forceps minor`
ifof<-rowMeans(cbind(bdneu$`Weighted-mean FA in tract inferior fronto-occipital fasciculus (left)`,bdneu$`Weighted-mean FA in tract inferior fronto-occipital fasciculus (right)`))
ilf<-rowMeans(cbind(bdneu$`Weighted-mean FA in tract inferior longitudinal fasciculus (left)`,bdneu$`Weighted-mean FA in tract inferior longitudinal fasciculus (right)`))
cerebped<-bdneu$`Weighted-mean FA in tract middle cerebellar peduncle`
medial_lemn<-rowMeans(cbind(bdneu$`Weighted-mean FA in tract medial lemniscus (left)`,bdneu$`Weighted-mean FA in tract medial lemniscus (right)`))
ptr<-rowMeans(cbind(bdneu$`Weighted-mean FA in tract posterior thalamic radiation (left)`,bdneu$`Weighted-mean FA in tract posterior thalamic radiation (right)`))
slf<-rowMeans(cbind(bdneu$`Weighted-mean FA in tract superior longitudinal fasciculus (left)`,bdneu$`Weighted-mean FA in tract superior longitudinal fasciculus (right)`))
str<-rowMeans(cbind(bdneu$`Weighted-mean FA in tract superior thalamic radiation (left)`  ,bdneu$`Weighted-mean FA in tract superior thalamic radiation (right)`))
unc<-rowMeans(cbind(bdneu$`Weighted-mean FA in tract uncinate fasciculus (left)` ,bdneu$`Weighted-mean FA in tract uncinate fasciculus (right)`))
tracts<-data.frame(bdneu$`Encoded anonymised participant ID`,acoustic_radiations,atr,cingulum,phcingulum,cst,forcepsmajor,forcepsminor,ifof,ilf,cerebped,medial_lemn,ptr,slf,str,unc)
tracts[,2:16]<-tracts[,2:16]*10 #rescale FA
colnames(tracts)[1]<-'id'

#Remove individuals who withdrew consent
tracts<-tracts[!(tracts$id %in% removeid$id),]

#### GM
gmroi<-data.frame(matrix(NA,nrow=nrow(bdneu),ncol=1))
gmroi$FP   <- rowMeans(cbind(bdneu$`Volume of grey matter in Frontal Pole (left)`, bdneu$`Volume of grey matter in Frontal Pole (right)`))
gmroi$SFG  <- rowMeans(cbind(bdneu$`Volume of grey matter in Superior Frontal Gyrus (left)`, bdneu$`Volume of grey matter in Superior Frontal Gyrus (right)`))
gmroi$MFG  <- rowMeans(cbind(bdneu$`Volume of grey matter in Middle Frontal Gyrus (left)`, bdneu$`Volume of grey matter in Middle Frontal Gyrus (right)`))
gmroi$IFGT <- rowMeans(cbind(bdneu$`Volume of grey matter in Inferior Frontal Gyrus, pars triangularis (left)`, bdneu$`Volume of grey matter in Inferior Frontal Gyrus, pars triangularis (right)`))
gmroi$IFGO <- rowMeans(cbind(bdneu$`Volume of grey matter in Inferior Frontal Gyrus, pars opercularis (left)`, bdneu$`Volume of grey matter in Inferior Frontal Gyrus, pars opercularis (right)`))
gmroi$SGA  <- rowMeans(cbind(bdneu$`Volume of grey matter in Supramarginal Gyrus, anterior division (left)`, bdneu$`Volume of grey matter in Supramarginal Gyrus, anterior division (right)`))
gmroi$SGP  <- rowMeans(cbind(bdneu$`Volume of grey matter in Supramarginal Gyrus, posterior division (left)`, bdneu$`Volume of grey matter in Supramarginal Gyrus, posterior division (right)`))
gmroi$AG   <- rowMeans(cbind(bdneu$`Volume of grey matter in Angular Gyrus (left)`, bdneu$`Volume of grey matter in Angular Gyrus (right)`))
gmroi$FMC  <- rowMeans(cbind(bdneu$`Volume of grey matter in Frontal Medial Cortex (left)`, bdneu$`Volume of grey matter in Frontal Medial Cortex (right)`))
gmroi$CG   <- rowMeans(cbind(bdneu$`Volume of grey matter in Cingulate Gyrus, anterior division (left)`, bdneu$`Volume of grey matter in Cingulate Gyrus, anterior division (right)`))
gmroi$id   <- bdneu$`Encoded anonymised participant ID`
gmroi[,2:11] = gmroi[,2:11]/1000

#Remove individuals who withdrew consent
gmroi<-gmroi[!(gmroi$id %in% removeid$id),]

#Compute missingness
gf_full$missing<-rowSums(cbind(as.numeric(is.na(gf_full$gft1)),as.numeric(is.na(gf_full$gft2)),as.numeric(is.na(gf_full$gft3))))

#Select subset with at least 1 measurement of fluid intelligence data
cogdat1<-dplyr::filter(gf_full,missing<3)

#Merge cognitive, white matter and great matter data
fulldat1<-merge(tracts,cogdat1,by='id',all.x=T,all.y=T)
fulldat1<-merge(fulldat1,gmroi,by='id')

#Define output location for merged data
save(fulldat1,file='fulldat1.Rdata')

#Save subset of datafor Mplus
gfonly<-data.frame(gfredatleast1$gft1,gfredatleast1$gft2,gfredatleast1$gft3)
gfonly[is.na(gfonly)]<-(-999)
colnames(gfonly)<-c('gft1','gft2','gft3')
write.table(gfonly,file='gfonlydat.dat')
