# Supplementary material for: The neural determinants of age-related changes in fluid intelligence: a pre-registered, longitudinal analysis in UK Biobank
Source: Wellcome Open Res. 2018 Jun 15;3:38. Originally published 2018 Apr 5. [Version 2] doi: 10.12688/wellcomeopenres.14241.2 (PMC5909055; doi:10.12688/wellcomeopenres.14241.2)
Supplement: Supplementary file 2 [file wellcomeopenres-3-15944-s0001.tgz › 9d01857f-7933-44e8-992c-9e9fbd23f16c.R]

####################################################################################
############################ BIOBANK HACKATHON CODE ################################
####################################################################################

rm(list=ls()) # clear all

### Load packages
library(lavaan)
library(pastecs)
library(ggplot2)
library(reshape)
library(dplyr)


### Load data - created by hackathon_gfraw_dataprep_31_01.R

load('fulldat1.Rdata') # ppts with at least 1 score


####################################################################################
###############################  Descriptives  #####################################
####################################################################################

#Mean intervals

mean(fulldat1$ageint21,na.rm=T)
sd(fulldat1$ageint21,na.rm=T)
mean(fulldat1$ageint32,na.rm=T)
sd(fulldat1$ageint32,na.rm=T)

#Total N
subset_biobank<-na.omit(fulldat1$missing) #missingness
onewave<-sum(as.numeric(subset_biobank==2))
twowaves<-sum(as.numeric(subset_biobank==1))
threewaves<-sum(as.numeric(subset_biobank==0))

#Data points imaging
sum(!is.na(fulldat1$atr)) #white matter
sum(!is.na(fulldat1$FP))  #grey matter

####################################################################################
################################  Plotting  ########################################
####################################################################################

### Prepare data for longitudinal plotting

### T1 plot of raw data

p_gf1 = 
  ggplot(fulldat1, aes(age1, gft1))
p_gf1 = p_gf1 + geom_jitter(col='dodgerblue',height=.8, width=.8,size=2,alpha=.3)
p_gf1 = p_gf1 + theme(text = element_text(size=22))
p_gf1 = p_gf1 + stat_smooth(method='lm',col='black')
p_gf1 = p_gf1 + ylab('Fluid intelligence raw score T1')
p_gf1 = p_gf1 + xlab('Age at T1')
p_gf1
ggsave("plot_age_gf1.tiff",compression='lzw',width=10,height=6)


### Longitudinal spaghetti plot
pd <- position_dodge(0.4)
p_gf = ggplot(fulldat1_long, aes(age, value, group=id, colour=id))
p_gf = p_gf + geom_point(size=2, position = pd, alpha=.6)
p_gf = p_gf + geom_line(alpha=.7, position = pd, alpha=.6)
p_gf = p_gf + theme(text = element_text(size=22))
p_gf = p_gf + theme(legend.position="none")
p_gf = p_gf + ylab('Fluid intelligence raw score')
p_gf = p_gf + xlab('Age')
p_gf
ggsave("plot_age_gf_long.pdf")

#Figure 2 - see https://micahallen.org/2018/03/15/introducing-raincloud-plots/

fulldat1$Participation<-as.factor(fulldat1$missing)
levels(fulldat1$Participation)<-c('Three waves', 'Two waves', 'One wave')
three_wave<-filter(fulldat1,missing==0)
minage<-matrix(cbind(fulldat1$age1,fulldat1$age2,fulldat1$age3),ncol=3)
fulldat1$minage<-rowMins(minage,value=T)


theme_set(theme_grey(base_size = 18)) #increase text size

ggplot(fulldat1_plot,aes(x=Participation,y=gf_intercept,fill=Participation,col=Participation))+geom_flat_violin(position = position_nudge(x = .2, y = 0), alpha = .4,adjust =4)+coord_flip()+geom_point(position = position_jitter(width = .15), size = .25, alpha = 0.4)+geom_boxplot(width = .1, outlier.shape = NA,col='black')+ylab('Fluid intelligence score at first test')
ggsave('t1gf.tiff',compression='lzw')

ggplot(fulldat1_plot,aes(x=Participation,y=minage,fill=Participation,col=Participation))+geom_flat_violin(position = position_nudge(x = .2, y = 0), alpha = .4,adjust =4)+coord_flip()+geom_point(position = position_jitter(width = .15), size = .25, alpha = 0.4)+geom_boxplot(width = .1, outlier.shape = NA,col='black')+ylab('Age')
ggsave('t1age.tiff',compression='lzw')


####################################################################################
###############################  Growth Models  ####################################
####################################################################################

### Simple LGM
gf_lgm <- 
'
# LVs
igf =~ 1*gft1 + 1*gft2 + 1*gft3       # intercept
sgf =~ 0*gft1 + 4.3*gft2 + 6.85*gft3  # slope, based on mean interval between waves

# Regressions
igf ~ age1
sgf ~ age1

# Covariances
sgf ~~ igf

# Intercepts
age1 ~ 1
'
fit_gf_lgm <- growth(gf_lgm, data=fulldat1, estimator='mlr', fixed.x=F, missing='fiml')
summary(fit_gf_lgm, fit.measures=T, standardized=T, rsquare=T)
model.fit.stats(fit_gf_lgm)
scores<-predict(fit_gf_lgm)
fulldat1$gf_intercept<-scores[,1]

fit_gf_lgm_three_wave <- growth(gf_lgm, data=three_wave, estimator='mlr', fixed.x=F, missing='fiml')
summary(fit_gf_lgm_three_wave, fit.measures=T, standardized=T, rsquare=T)

#Constrain slope variance to 0
gf_lgm_s_cons_s <- 
  '
# LVs
igf =~ 1*gft1 + 1*gft2 + 1*gft3       # intercept
sgf =~ 0*gft1 + 4.3*gft2 + 6.85*gft3  # slope, based on mean interval between waves

# Regressions
igf ~ age1
sgf ~ age1

# Covariances
sgf ~~ igf

sgf~~0*sgf

# Intercepts
age1 ~ 1
'
fitgf_lgm_s_cons_s <- growth(gf_lgm_s_cons_s, data=fulldat1, estimator='mlr', fixed.x=F, missing='fiml')
summary(fitgf_lgm_s_cons_s, fit.measures=T, standardized=T, rsquare=T)

anova(fitgf_lgm_s_cons_s,fit_gf_lgm)


#Constrain intercept variance to 0
gf_lgm_s_cons_i <- 
  '
# LVs
igf =~ 1*gft1 + 1*gft2 + 1*gft3       # intercept
sgf =~ 0*gft1 + 4.3*gft2 + 6.85*gft3  # slope, based on mean interval between waves

# Regressions
igf ~ age1
sgf ~ age1

# Covariances
sgf ~~ igf
igf~~0*igf
sgf~~sgf

# Intercepts
age1 ~ 1
'
fitgf_lgm_s_cons_i <- growth(gf_lgm_s_cons_i, data=fulldat1, estimator='mlr', fixed.x=F, missing='fiml')
summary(fitgf_lgm_s_cons_i, fit.measures=T, standardized=T, rsquare=T)

anova(fitgf_lgm_s_cons_i,fit_gf_lgm)

#Plotted model: constrain slope variance to 0 and slope-intercept covariance
gf_lgm_s_cons_is_cons_s <- 
'
# LVs
igf =~ 1*gft1 + 1*gft2 + 1*gft3       # intercept
sgf =~ 0*gft1 + 4.3*gft2 + 6.85*gft3  # slope, based on mean interval between waves

# Regressions
igf ~ age1
sgf ~ age1

# Covariances
sgf ~~ 0*igf

sgf~~0*sgf

# Intercepts
age1 ~ 1
'
fitgf_lgm_s_cons_i_cons_s <- growth(gf_lgm_s_cons_i_cons_s, data=fulldat1, estimator='mlr', fixed.x=F, missing='fiml')
summary(fitgf_lgm_s_cons_i_cons_s, fit.measures=T, standardized=T, rsquare=T)
model.fit.stats(fitgf_lgm_scons)

#LRT for slope variance

anova(fitgf_lgm_scons,fit_gf_lgm)
####################################################################################


### Quadratic LGM 
gf_lgm_quad <- 
  '
# LVs
igf =~ 1*gft1 + 1*gft2 + 1*gft3           # intercept
sgf =~ 0*gft1 + 4.3*gft2 + 6.85*gft3      # slope
qgf =~ 0*gft1 + 4.3*gft2 + 46.9225*gft3   # quadratic growth factor

# Regressions
igf ~ age1
sgf ~ age1
qgf ~ age1

# Covariances
sgf ~~ igf
sgf ~~ qgf
igf ~~ qgf
sgf~~0*sgf

# Intercepts
age1 ~ 1

# Residual variances
gft1~~resvar*gft1
gft2~~resvar*gft2
gft3~~resvar*gft3

'
fit_gf_lgm_quad <- growth(gf_lgm_quad, data=fulldat1, estimator='mlr', fixed.x=F, missing='fiml')
# warnings: no SE, some lv variances negative
summary(fit_gf_lgm_quad, fit.measures=T, standardized=T, rsquare=T)

### include retest factor
gf_lgm_retest <- 
  '
# LVs
igf =~ 1*gft1 + 1*gft2 + 1*gft3          # intercept
sgf =~ 0*gft1 + 4.3*gft2 + 6.85*gft3     # slope
retest =~ 0*gft1 + 1*gft2 + 1*gft3       # a retest factor using a boost approach (improvement between T1 and T2, flat thereafter; 0,1,1) 

# Regressions
igf ~ age1
sgf ~ age1
retest ~ age1

# Covariances
sgf ~~ igf
sgf ~~ retest
igf ~~ retest
sgf~~0*sgf

# Intercepts
age1 ~ 1

# Residual variances
gft1~~resvar*gft1
gft2~~resvar*gft2
gft3~~resvar*gft3

'
fit_gf_lgm_retest <- growth(gf_lgm_retest, data=fulldat1, estimator='mlr', fixed.x=F, missing='fiml')
# warnings: no SE, some lv variances negative
summary(fit_gf_lgm_retest, fit.measures=T, standardized=T, rsquare=T)


### Items as LVs
gf_lgm_raw <-
'
# Latent variables from items
gflv_t1 =~ gf1_1 + a*gf1_2 + b*gf1_3 + c*gf1_4 + d*gf1_5 + e*gf1_6 + f*gf1_7 + g*gf1_8 + h*gf1_9 + i*gf1_10 + i*gf1_11 + j*gf1_12 + k*gf1_13
gflv_t2 =~ gf2_1 + a*gf2_2 + b*gf2_3 + c*gf2_4 + d*gf2_5 + e*gf2_6 + f*gf2_7 + g*gf2_8 + h*gf2_9 + i*gf2_10 + i*gf2_11 + j*gf2_12 + k*gf2_13
gflv_t3 =~ gf3_1 + a*gf3_2 + b*gf3_3 + c*gf3_4 + d*gf3_5 + e*gf3_6 + f*gf3_7 + g*gf3_8 + h*gf3_9 + i*gf3_10 + i*gf3_11 + j*gf3_12 + k*gf3_13

# Regressions
intgf   =~ 1*gflv_t1 + 1*gflv_t2 + 1*gflv_t3
slopegf =~ 0*gflv_t1 + 4.3*gflv_t2 + 6.85*gflv_t3

# Regressions
intgf ~ age1
slopegf ~ age1

# Variances
gflv_t1 ~~ 0*gflv_t1
gflv_t2 ~~ 0*gflv_t2
gflv_t3 ~~ 0*gflv_t3

# Covariances
slopegf   ~~ intgf
gf1_1~~gf2_1+gf3_1
gf1_2~~gf2_2+gf3_2
gf1_3~~gf2_3+gf3_3
gf1_4~~gf2_4+gf3_4
gf1_5~~gf2_5+gf3_5
gf1_6~~gf2_6+gf3_6
gf1_7~~gf2_7+gf3_7
gf1_8~~gf2_8+gf3_8
gf1_9~~gf2_9+gf3_9
gf1_10~~gf2_10+gf3_10
gf1_11~~gf2_11+gf3_11
gf1_12~~gf2_12+gf3_12
gf1_13~~gf2_13+gf3_13


# Intercepts
intgf     ~ 1
slopegf   ~ 1
gflv_t1 ~ 0*1
gflv_t2 ~ 0*1
gflv_t3 ~ 0*1
'
fit_gf_lgm_raw <- growth(gf_lgm_raw, missing='fiml',data = fulldat1)
summary(fit_gf_lgm_raw, fit.measures=T, standardized=T, rsquare=T)
model.fit.stats(fit_gf_lgm_raw)

stdparams<-standardizedsolution(fit_gf_lgm_raw)
mean(stdparams$est.std[1:13])


###Occasion based LGM

#First: reshape the data into age bins
fulldatlong<-data.frame(matrix(NA,nrow=nrow(fulldat1),ncol=34))
colnames(fulldatlong)<-paste('Age',40:73,sep='')
colnames(fulldatlong)[35]<-'id'
fulldatred<-data.frame(fulldat1$id,fulldat1$age1,fulldat1$age2,fulldat1$age3,fulldat1$gft1,fulldat1$gft2,fulldat1$gft3)

for (i in 1:nrow(fulldatred))
  
{
  curdat<-fulldatred[i,]
  
  ageindex1<-which(curdat[[2]]==colnames(fulldatlong))
  ageindex2<-which(curdat[[3]]==colnames(fulldatlong))
  ageindex3<-which(curdat[[4]]==colnames(fulldatlong))
  
  fulldatlong[i,1]
  fulldatlong[i,ageindex1]<-curdat[5]
  fulldatlong[i,ageindex2]<-curdat[6]
  fulldatlong[i,ageindex3]<-curdat[7]
}


#Now: fit LGM with scores at individual ages
gf_LGM_agebased<-
  '
igf=~Age40+1*Age41+1*Age42+1*Age43+1*Age44+1*Age45+1*Age46+1*Age47+1*Age48+1*Age49+1*Age50+1*Age51+1*Age52+1*Age53+1*Age54+1*Age55+1*Age56+1*Age57+1*Age58+1*Age59+1*Age60+1*Age61+1*Age62+1*Age63+1*Age64+1*Age65+1*Age66+1*Age67+1*Age68+1*Age69+1*Age70+1*Age71+1*Age72+1*Age73
sgf=~0 * Age40 + 1 * Age41 + 2 * Age42 + 3 * Age43 + 4 * Age44 + 5 * Age45 + 6 * Age46 + 7 * Age47 + 8 * Age48 + 9 * Age49 + 10 * Age50 + 11 * Age51 + 12 * Age52 + 13 * Age53 + 14 * Age54 + 15 * Age55 + 16 * Age56 + 17 * Age57 + 18 * Age58 + 19 * Age59 + 20 * Age60 + 21 * Age61 + 22 * Age62 + 23 * Age63 + 24 * Age64 + 25 * Age65 + 26 * Age66 + 27 * Age67 + 28 * Age68 + 29 * Age69 + 30 * Age70 + 31 * Age71 + 32 * Age72 + 33 * Age73 

'
fitgf_LGM_agebased <- growth(gf_LGM_agebased, data=fulldatlong, estimator='mlr',fixed.x=FALSE,missing='fiml')
summary(fitgf_LGM_agebased, fit.measures=TRUE, standardized=TRUE, rsquare=TRUE)
#Doesn't converge

####################################################################################

### growth mixture models 
gmm <- read.csv("gmm2.csv",sep="\t")
gmm$entropy<-as.numeric(gmm$entropy)
gmm$X<-factor(gmm$X,levels(gmm$X)[c(5,4,1,3,2)])
ggplot(gmm,aes(X,BIC,fill=X))+geom_bar(stat='identity')+coord_cartesian(y=c(849770,852500))+theme(text=element_text(size=25))+xlab('Number of classes')+ylab('SA-BIC')+guides(fill=FALSE) 
ggsave("plot_gmm_BIC.jpg")
ggplot(gmm,aes(X,entropy,fill=X))+geom_bar(stat='identity')+coord_cartesian(y=c(0,1))+geom_hline(yintercept = .8,lwd=2,lty=2)+theme(text=element_text(size=25))+xlab('Number of classes')+scale_fill_manual(values=c('#4286f4','#ff5062','#5ca886','#dec85f'))+guides(fill=FALSE) 
ggsave("plot_gmm_entropy.jpg")

####################################################################################


####################################################################################
#####Section 2: imaging results
####################################################################################

#White matter unidimensional model
wm_lv_one_factor<-'
wmlv=~acoustic_radiations + atr + cingulum + phcingulum + cst + forcepsmajor + forcepsminor + ifof + ilf + cerebped + medial_lemn + ptr + slf + str + unc
'
fitwm_lv_one_factor <- cfa(wm_lv_one_factor, data=fulldat1, estimator='mlr')
summary(fitwm_lv_one_factor, fit.measures=T, standardized=T, rsquare=T)
model.fit.stats(fitwm_lv_one_factor)

wm_lv_one_factor_agecov<-'
wmlv=~acoustic_radiations + atr + cingulum + phcingulum + cst + forcepsmajor + forcepsminor + ifof + ilf + cerebped + medial_lemn + ptr + slf + str + unc
acoustic_radiations ~age1
atr                 ~age1
cingulum            ~age1
phcingulum          ~age1
cst                 ~age1
forcepsmajor        ~age1
forcepsminor        ~age1
ifof                ~age1
ilf                 ~age1
cerebped            ~age1
medial_lemn         ~age1
ptr                 ~age1
slf                 ~age1
str                 ~age1
age1~1
'
fitwm_lv_one_factor_agecov <- cfa(wm_lv_one_factor_agecov, data=fulldat1, estimator='mlr')
summary(fitwm_lv_one_factor_agecov, fit.measures=T, standardized=T, rsquare=T)
model.fit.stats(fitwm_lv_one_factor_agecov)


### White matter LGM with constrain sgf and igf co(variances)
gf_lgm_WM <-
  '
# LVs
igf =~ 1*gft1 + 1*gft2 + 1*gft3
sgf =~ 0*gft1 + 4.3*gft2 + 6.85*gft3

# Regressions
igf ~ acoustic_radiations + atr + cingulum + phcingulum + cst + forcepsmajor + forcepsminor + ifof + ilf + cerebped + medial_lemn + ptr + slf + str + unc + age1
sgf ~ acoustic_radiations + atr + cingulum + phcingulum + cst + forcepsmajor + forcepsminor + ifof + ilf + cerebped + medial_lemn + ptr + slf + str + unc + age1

# Variances
sgf ~~ 0*sgf
sgf ~~ 0*igf

# Covariances
age1                ~~ acoustic_radiations + atr + cingulum + phcingulum + cst + forcepsmajor + forcepsminor + ifof + ilf + cerebped + medial_lemn + ptr + slf + str + unc 
acoustic_radiations ~~ atr + cingulum + phcingulum + cst + forcepsmajor + forcepsminor + ifof + ilf + cerebped + medial_lemn + ptr + slf + str + unc
atr                 ~~ cingulum + phcingulum + cst + forcepsmajor + forcepsminor + ifof + ilf + cerebped + medial_lemn + ptr + slf + str + unc
cingulum            ~~ phcingulum + cst + forcepsmajor + forcepsminor + ifof + ilf + cerebped + medial_lemn + ptr + slf + str + unc
phcingulum          ~~ cst + forcepsmajor + forcepsminor + ifof + ilf + cerebped + medial_lemn + ptr + slf + str + unc
cst                 ~~ forcepsmajor + forcepsminor + ifof + ilf + cerebped + medial_lemn + ptr + slf + str + unc
forcepsmajor        ~~ forcepsminor + ifof + ilf + cerebped + medial_lemn + ptr + slf + str + unc
forcepsminor        ~~ ifof + ilf + cerebped + medial_lemn + ptr + slf + str + unc
ifof                ~~ ilf + cerebped + medial_lemn + ptr + slf + str + unc
ilf                 ~~ cerebped + medial_lemn + ptr + slf + str + unc
cerebped            ~~ medial_lemn + ptr + slf + str + unc
medial_lemn         ~~ ptr + slf + str + unc
ptr                 ~~ slf + str + unc
slf                 ~~ str + unc
str                 ~~ unc

# Intercepts
age1                ~ 1
acoustic_radiations ~ 1
atr                 ~ 1
cingulum            ~ 1
phcingulum          ~ 1
cst                 ~ 1
forcepsmajor        ~ 1
forcepsminor        ~ 1
ifof                ~ 1
ilf                 ~ 1
cerebped            ~ 1
medial_lemn         ~ 1
ptr                 ~ 1
slf                 ~ 1
str                 ~ 1
unc                 ~ 1
'
fit_gf_lgm_WM<- growth(gf_lgm_WM, data=fulldat1, estimator='mlr', fixed.x=F, missing='fiml')
summary(fit_gf_lgm_WM, fit.measures=T, standardized=T, rsquare=T)
model.fit.stats(fit_gf_lgm_WM)


### White matter LGM with constrained predictors of sgf 
gf_lgm_WM_predcons <-
  '
# LVs
igf =~ 1*gft1 + 1*gft2 + 1*gft3
sgf =~ 0*gft1 + 4.3*gft2 + 6.85*gft3

# Regressions
igf ~ acoustic_radiations + atr + cingulum + phcingulum + cst + forcepsmajor + forcepsminor + ifof + ilf + cerebped + medial_lemn + ptr + slf + str + unc + age1
sgf ~ 0*acoustic_radiations +0* atr +0* cingulum +0* phcingulum +0* cst +0* forcepsmajor +0* forcepsminor +0* ifof +0* ilf +0* cerebped +0* medial_lemn +0* ptr +0* slf +0* str +0* unc +age1

# Variances
sgf ~~ 0*sgf
sgf ~~ 0*igf

# Covariances
age1                ~~ acoustic_radiations + atr + cingulum + phcingulum + cst + forcepsmajor + forcepsminor + ifof + ilf + cerebped + medial_lemn + ptr + slf + str + unc 
acoustic_radiations ~~ atr + cingulum + phcingulum + cst + forcepsmajor + forcepsminor + ifof + ilf + cerebped + medial_lemn + ptr + slf + str + unc
atr                 ~~ cingulum + phcingulum + cst + forcepsmajor + forcepsminor + ifof + ilf + cerebped + medial_lemn + ptr + slf + str + unc
cingulum            ~~ phcingulum + cst + forcepsmajor + forcepsminor + ifof + ilf + cerebped + medial_lemn + ptr + slf + str + unc
phcingulum          ~~ cst + forcepsmajor + forcepsminor + ifof + ilf + cerebped + medial_lemn + ptr + slf + str + unc
cst                 ~~ forcepsmajor + forcepsminor + ifof + ilf + cerebped + medial_lemn + ptr + slf + str + unc
forcepsmajor        ~~ forcepsminor + ifof + ilf + cerebped + medial_lemn + ptr + slf + str + unc
forcepsminor        ~~ ifof + ilf + cerebped + medial_lemn + ptr + slf + str + unc
ifof                ~~ ilf + cerebped + medial_lemn + ptr + slf + str + unc
ilf                 ~~ cerebped + medial_lemn + ptr + slf + str + unc
cerebped            ~~ medial_lemn + ptr + slf + str + unc
medial_lemn         ~~ ptr + slf + str + unc
ptr                 ~~ slf + str + unc
slf                 ~~ str + unc
str                 ~~ unc

# Intercepts
age1                ~ 1
acoustic_radiations ~ 1
atr                 ~ 1
cingulum            ~ 1
phcingulum          ~ 1
cst                 ~ 1
forcepsmajor        ~ 1
forcepsminor        ~ 1
ifof                ~ 1
ilf                 ~ 1
cerebped            ~ 1
medial_lemn         ~ 1
ptr                 ~ 1
slf                 ~ 1
str                 ~ 1
unc                 ~ 1
'
fit_gf_lgm_WM_predcons<- growth(gf_lgm_WM_predcons, data=fulldat1, estimator='mlr', fixed.x=F, missing='fiml')
summary(fit_gf_lgm_WM_predcons, fit.measures=T, standardized=T, rsquare=T)

anova(fit_gf_lgm_WM_predcons,fit_gf_lgm_WM)
####################################################################################

gm_lv_one_factor<-'
wmlv=~FP + SFG + MFG + IFGT + IFGO + SGA + SGP + AG + FMC  + CG
'
fitgm_lv_one_factor <- cfa(gm_lv_one_factor, data=fulldat1, estimator='mlr')
# warning negative lv variances
summary(fitgm_lv_one_factor, fit.measures=T, standardized=T, rsquare=T)
model.fit.stats(fitgm_lv_one_factor)


gm_lv_one_factor_agecov<-'
wmlv=~FP + SFG + MFG + IFGT + IFGO + SGA + SGP + AG + FMC  + CG
FP ~age1
SFG~age1
MFG~age1
IFGT~age1
IFGO~age1
SGA~age1
SGP~age1
AG ~age1
FMC~age1
age1~1
'
fitgm_lv_one_factor_agecov <- cfa(gm_lv_one_factor_agecov, data=fulldat1, estimator='mlr')
summary(fitgm_lv_one_factor_agecov, fit.measures=T, standardized=T, rsquare=T)
model.fit.stats(fitgm_lv_one_factor_agecov)

### Grey matter LGM
gf_lgm_GM <-
  '
# LVs
igf =~ 1*gft1 + 1*gft2 + 1*gft3
sgf =~ 0*gft1 + 4.3*gft2 + 6.85*gft3

# Regressions
igf ~ FP + SFG + MFG + IFGT + IFGO + SGA + SGP + AG + FMC  + CG + age1
sgf ~ FP + SFG + MFG + IFGT + IFGO + SGA + SGP + AG + FMC  + CG + age1

# Variances
sgf ~~ 0*sgf
sgf ~~ 0*igf

# Covariances
age1 ~~ FP + SFG + MFG + IFGT + IFGO + SGA + SGP + AG + FMC  + CG
FP   ~~ SFG + MFG + IFGT + IFGO + SGA + SGP + AG + FMC  + CG
SFG  ~~ MFG + IFGT + IFGO + SGA + SGP + AG + FMC  + CG
MFG  ~~ IFGT + IFGO + SGA + SGP + AG + FMC  + CG
IFGT ~~ IFGO + SGA + SGP + AG + FMC  + CG
IFGO ~~ SGA + SGP + AG + FMC  + CG
SGA  ~~ SGP + AG + FMC  + CG
SGP  ~~ AG + FMC  + CG
AG   ~~ FMC  + CG
FMC  ~~ CG

# Intercepts
age1 ~ 1
FP   ~ 1
SFG  ~ 1
MFG  ~ 1
IFGT ~ 1
IFGO ~ 1
SGA  ~ 1
SGP  ~ 1
AG   ~ 1
FMC  ~ 1
CG   ~ 1

'
fit_gf_lgm_GM <- growth(gf_lgm_GM, data=fulldat1, estimator='mlr',fixed.x=F, missing='fiml')
summary(fit_gf_lgm_GM, fit.measures=T, standardized=T, rsquare=T)
model.fit.stats(fit_gf_lgm_GM)


gf_lgm_GM_predcons <-
  '
# LVs
igf =~ 1*gft1 + 1*gft2 + 1*gft3
sgf =~ 0*gft1 + 4.3*gft2 + 6.85*gft3

# Regressions
igf ~ FP + SFG + MFG + IFGT + IFGO + SGA + SGP + AG + FMC  + CG + age1
sgf ~ 0*FP +0* SFG +0* MFG +0* IFGT +0* IFGO +0* SGA +0* SGP +0* AG +0* FMC  +0* CG +age1

# Variances
sgf ~~ 0*sgf
sgf ~~ 0*igf

# Covariances
age1 ~~ FP + SFG + MFG + IFGT + IFGO + SGA + SGP + AG + FMC  + CG
FP   ~~ SFG + MFG + IFGT + IFGO + SGA + SGP + AG + FMC  + CG
SFG  ~~ MFG + IFGT + IFGO + SGA + SGP + AG + FMC  + CG
MFG  ~~ IFGT + IFGO + SGA + SGP + AG + FMC  + CG
IFGT ~~ IFGO + SGA + SGP + AG + FMC  + CG
IFGO ~~ SGA + SGP + AG + FMC  + CG
SGA  ~~ SGP + AG + FMC  + CG
SGP  ~~ AG + FMC  + CG
AG   ~~ FMC  + CG
FMC  ~~ CG

# Intercepts
age1 ~ 1
FP   ~ 1
SFG  ~ 1
MFG  ~ 1
IFGT ~ 1
IFGO ~ 1
SGA  ~ 1
SGP  ~ 1
AG   ~ 1
FMC  ~ 1
CG   ~ 1

'
fit_gf_lgm_GM_predcons <- growth(gf_lgm_GM_predcons, data=fulldat1, estimator='mlr',fixed.x=F, missing='fiml')
summary(fit_gf_lgm_GM_predcons, fit.measures=T, standardized=T, rsquare=T)

anova(fit_gf_lgm_GM_predcons,fit_gf_lgm_GM)


####################################################################################

### White and grey matter LGM
gf_lgm_WM_GM <-
  '
# LVs
igf =~ 1*gft1 + 1*gft2 + 1*gft3
sgf =~ 0*gft1 + 1*gft2 + 2*gft3

# Regressions
igf ~ FP + IFGT + AG + phcingulum + forcepsmajor + ifof + medial_lemn + ptr + str + unc+ age1
sgf ~ FP + IFGT + AG + phcingulum + forcepsmajor + ifof + medial_lemn + ptr + str + unc+ age1


# Variances
sgf ~~ 0*sgf
sgf ~~ 0*igf

# Covariances
age1         ~~ FP + IFGT + AG + phcingulum + forcepsmajor + ifof + medial_lemn + ptr + str + unc
FP           ~~ IFGT + AG + phcingulum + forcepsmajor + ifof + medial_lemn + ptr + str + unc
IFGT         ~~ AG + phcingulum + forcepsmajor + ifof + medial_lemn + ptr + str + unc
AG           ~~ phcingulum + forcepsmajor + ifof + medial_lemn + ptr + str + unc
phcingulum   ~~ forcepsmajor + ifof + medial_lemn + ptr + str + unc
forcepsmajor ~~ ifof + medial_lemn + ptr + str + unc
ifof         ~~ medial_lemn + ptr + str + unc
medial_lemn  ~~ ptr + str + unc
ptr          ~~ str + unc
str          ~~ unc

# Intercepts
age1         ~ 1
FP           ~ 1
IFGT         ~ 1
AG           ~ 1
phcingulum   ~ 1
forcepsmajor ~ 1
ifof         ~ 1
medial_lemn  ~ 1
ptr          ~ 1
str          ~ 1
unc          ~ 1

'
fit_gf_lgm_WM_GM <- growth(gf_lgm_WM_GM, data=fulldat1, estimator='mlr',fixed.x=F, missing='fiml')
summary(fit_gf_lgm_WM_GM, fit.measures=T, standardized=T, rsquare=T)
model.fit.stats(fit_gf_lgm_WM_GM)


gf_lgm_WM_GM_predcons <-
  '
# LVs
igf =~ 1*gft1 + 1*gft2 + 1*gft3
sgf =~ 0*gft1 + 1*gft2 + 2*gft3

# Regressions
igf ~ FP + IFGT + AG + phcingulum + forcepsmajor + ifof + medial_lemn + ptr + str + unc+ age1
sgf ~ 0*FP +0* IFGT +0* AG +0* phcingulum +0* forcepsmajor +0* ifof +0* medial_lemn +0* ptr +0* str +0* unc+ age1


# Variances
sgf ~~ 0*sgf
sgf ~~ 0*igf

# Covariances
age1         ~~ FP + IFGT + AG + phcingulum + forcepsmajor + ifof + medial_lemn + ptr + str + unc
FP           ~~ IFGT + AG + phcingulum + forcepsmajor + ifof + medial_lemn + ptr + str + unc
IFGT         ~~ AG + phcingulum + forcepsmajor + ifof + medial_lemn + ptr + str + unc
AG           ~~ phcingulum + forcepsmajor + ifof + medial_lemn + ptr + str + unc
phcingulum   ~~ forcepsmajor + ifof + medial_lemn + ptr + str + unc
forcepsmajor ~~ ifof + medial_lemn + ptr + str + unc
ifof         ~~ medial_lemn + ptr + str + unc
medial_lemn  ~~ ptr + str + unc
ptr          ~~ str + unc
str          ~~ unc

# Intercepts
age1         ~ 1
FP           ~ 1
IFGT         ~ 1
AG           ~ 1
phcingulum   ~ 1
forcepsmajor ~ 1
ifof         ~ 1
medial_lemn  ~ 1
ptr          ~ 1
str          ~ 1
unc          ~ 1

'
fit_gf_lgm_WM_GM_predcons <- growth(gf_lgm_WM_GM_predcons, data=fulldat1, estimator='mlr',fixed.x=F, missing='fiml')
summary(fit_gf_lgm_WM_GM_predcons, fit.measures=T, standardized=T, rsquare=T)


anova(fit_gf_lgm_WM_GM,fit_gf_lgm_WM_GM_predcons)

save.image(file='modeloutput.Rdata')


####################################################################################

#Individual items LGM


gf_lgm_item1 <- 
  '
# LVs
igf =~ 1*gf1_1 + 1*gf2_1 + 1*gf3_1       # intercept
sgf =~ 0*gf1_1 + 4.3*gf2_1 + 6.85*gf3_1  # slope, based on mean interval between waves

# Regressions
igf ~ age1
sgf ~ age1

# Covariances
sgf ~~ igf

# Intercepts
age1 ~ 1
'
fit_gf_lgm_item1 <- growth(gf_lgm_item1, data=fulldat1, estimator='mlr', fixed.x=F, missing='fiml')
summary(fit_gf_lgm_item1, fit.measures=T, standardized=T, rsquare=T)


gf_lgm_item2 <- 
  '
# LVs
igf =~ 1*gf1_2 + 1*gf2_2 + 1*gf3_2       # intercept
sgf =~ 0*gf1_2 + 4.3*gf2_2 + 6.85*gf3_2  # slope, based on mean interval between waves

# Regressions
igf ~ age1
sgf ~ age1

# Covariances
sgf ~~ igf

# Intercepts
age1 ~ 1
'
fit_gf_lgm_item2 <- growth(gf_lgm_item2, data=fulldat1, estimator='mlr', fixed.x=F, missing='fiml')
summary(fit_gf_lgm_item2, fit.measures=T, standardized=T, rsquare=T)


gf_lgm_item3 <- 
  '
# LVs
igf =~ 1*gf1_3 + 1*gf2_3 + 1*gf3_3       # intercept
sgf =~ 0*gf1_3 + 4.3*gf2_3 + 6.85*gf3_3  # slope, based on mean interval between waves

# Regressions
igf ~ age1
sgf ~ age1

# Covariances
sgf ~~ igf

# Intercepts
age1 ~ 1
'
fit_gf_lgm_item3 <- growth(gf_lgm_item3, data=fulldat1, estimator='mlr', fixed.x=F, missing='fiml')
summary(fit_gf_lgm_item3, fit.measures=T, standardized=T, rsquare=T)

gf_lgm_item4 <- 
  '
# LVs
igf =~ 1*gf1_4 + 1*gf2_4 + 1*gf3_4       # intercept
sgf =~ 0*gf1_4 + 4.3*gf2_4 + 6.85*gf3_4  # slope, based on mean interval between waves

# Regressions
igf ~ age1
sgf ~ age1

# Covariances
sgf ~~ igf

# Intercepts
age1 ~ 1
'
fit_gf_lgm_item4 <- growth(gf_lgm_item4, data=fulldat1, estimator='mlr', fixed.x=F, missing='fiml')
summary(fit_gf_lgm_item4, fit.measures=T, standardized=T, rsquare=T)


gf_lgm_item5 <- 
  '
# LVs
igf =~ 1*gf1_5 + 1*gf2_5 + 1*gf3_5       # intercept
sgf =~ 0*gf1_5 + 4.3*gf2_5 + 6.85*gf3_5  # slope, based on mean interval between waves

# Regressions
igf ~ age1
sgf ~ age1

# Covariances
sgf ~~ igf

# Intercepts
age1 ~ 1
'
fit_gf_lgm_item5 <- growth(gf_lgm_item5, data=fulldat1, estimator='mlr', fixed.x=F, missing='fiml')
summary(fit_gf_lgm_item5, fit.measures=T, standardized=T, rsquare=T)

gf_lgm_item5_cons_s <- 
  '
# LVs
igf =~ 1*gf1_5 + 1*gf2_5 + 1*gf3_5       # intercept
sgf =~ 0*gf1_5 + 4.3*gf2_5 + 6.85*gf3_5  # slope, based on mean interval between waves

# Regressions
igf ~ age1
sgf ~ age1

# Covariances
sgf ~~ igf
sgf ~~ 0*sgf

# Intercepts
age1 ~ 1
'
fit_gf_lgm_item5_cons_s <- growth(gf_lgm_item5_cons_s, data=fulldat1, estimator='mlr', fixed.x=F, missing='fiml')
summary(fit_gf_lgm_item5_cons_s, fit.measures=T, standardized=T, rsquare=T)

anova(fit_gf_lgm_item5_cons_s,fit_gf_lgm_item5)

gf_lgm_item6 <- 
  '
# LVs
igf =~ 1*gf1_6 + 1*gf2_6 + 1*gf3_6       # intercept
sgf =~ 0*gf1_6 + 4.3*gf2_6 + 6.85*gf3_6  # slope, based on mean interval between waves

# Regressions
igf ~ age1
sgf ~ age1

# Covariances
sgf ~~ igf

# Intercepts
age1 ~ 1
'
fit_gf_lgm_item6 <- growth(gf_lgm_item6, data=fulldat1, estimator='mlr', fixed.x=F, missing='fiml')
summary(fit_gf_lgm_item6, fit.measures=T, standardized=T, rsquare=T)


gf_lgm_item7 <- 
  '
# LVs
igf =~ 1*gf1_7 + 1*gf2_7 + 1*gf3_7       # intercept
sgf =~ 0*gf1_7 + 4.3*gf2_7 + 6.85*gf3_7  # slope, based on mean interval between waves

# Regressions
igf ~ age1
sgf ~ age1

# Covariances
sgf ~~ igf

# Intercepts
age1 ~ 1
'
fit_gf_lgm_item7 <- growth(gf_lgm_item7, data=fulldat1, estimator='mlr', fixed.x=F, missing='fiml')
summary(fit_gf_lgm_item7, fit.measures=T, standardized=T, rsquare=T)

gf_lgm_item8 <- 
  '
# LVs
igf =~ 1*gf1_8 + 1*gf2_8 + 1*gf3_8       # intercept
sgf =~ 0*gf1_8 + 4.3*gf2_8 + 6.85*gf3_8  # slope, based on mean interval between waves

# Regressions
igf ~ age1
sgf ~ age1

# Covariances
sgf ~~ igf

# Intercepts
age1 ~ 1
'
fit_gf_lgm_item8 <- growth(gf_lgm_item8, data=fulldat1, estimator='mlr', fixed.x=F, missing='fiml')
summary(fit_gf_lgm_item8, fit.measures=T, standardized=T, rsquare=T)


gf_lgm_item9 <- 
  '
# LVs
igf =~ 1*gf1_9 + 1*gf2_9 + 1*gf3_9       # intercept
sgf =~ 0*gf1_9 + 4.3*gf2_9 + 6.85*gf3_9  # slope, based on mean interval between waves

# Regressions
igf ~ age1
sgf ~ age1

# Covariances
sgf ~~ igf

# Intercepts
age1 ~ 1
'
fit_gf_lgm_item9 <- growth(gf_lgm_item9, data=fulldat1, estimator='mlr', fixed.x=F, missing='fiml')
summary(fit_gf_lgm_item9, fit.measures=T, standardized=T, rsquare=T)


gf_lgm_item10 <- 
  '
# LVs
igf =~ 1*gf1_10 + 1*gf2_10 + 1*gf3_10       # intercept
sgf =~ 0*gf1_10 + 4.3*gf2_10 + 6.85*gf3_10  # slope, based on mean interval between waves

# Regressions
igf ~ age1
sgf ~ age1

# Covariances
sgf ~~ igf

# Intercepts
age1 ~ 1
'
fit_gf_lgm_item10 <- growth(gf_lgm_item10, data=fulldat1, estimator='mlr', fixed.x=F, missing='fiml')
summary(fit_gf_lgm_item10, fit.measures=T, standardized=T, rsquare=T)


gf_lgm_item11 <- 
  '
# LVs
igf =~ 1*gf1_11 + 1*gf2_11 + 1*gf3_11       # intercept
sgf =~ 0*gf1_11 + 4.3*gf2_11 + 6.85*gf3_11  # slope, based on mean interval between waves

# Regressions
igf ~ age1
sgf ~ age1

# Covariances
sgf ~~ igf

# Intercepts
age1 ~ 1
'
fit_gf_lgm_item11 <- growth(gf_lgm_item11, data=fulldat1, estimator='mlr', fixed.x=F, missing='fiml')
summary(fit_gf_lgm_item11, fit.measures=T, standardized=T, rsquare=T)


gf_lgm_item12 <- 
  '
# LVs
igf =~ 1*gf1_12 + 1*gf2_12 + 1*gf3_12       # intercept
sgf =~ 0*gf1_12 + 4.3*gf2_12 + 6.85*gf3_12  # slope, based on mean interval between waves

# Regressions
igf ~ age1
sgf ~ age1

# Covariances
sgf ~~ igf

# Intercepts
age1 ~ 1
'
fit_gf_lgm_item12 <- growth(gf_lgm_item12, data=fulldat1, estimator='mlr', fixed.x=F, missing='fiml')
summary(fit_gf_lgm_item12, fit.measures=T, standardized=T, rsquare=T)


gf_lgm_item13 <- 
  '
# LVs
igf =~ 1*gf1_13 + 1*gf2_13 + 1*gf3_13       # intercept
sgf =~ 0*gf1_13 + 4.3*gf2_13 + 6.85*gf3_13  # slope, based on mean interval between waves

# Regressions
igf ~ age1
sgf ~ age1

# Covariances
sgf ~~ igf

# Intercepts
age1 ~ 1
'
fit_gf_lgm_item13 <- growth(gf_lgm_item13, data=fulldat1, estimator='mlr', fixed.x=F, missing='fiml')
summary(fit_gf_lgm_item13, fit.measures=T, standardized=T, rsquare=T)
