# Supplementary material for: The neural determinants of age-related changes in fluid intelligence: a pre-registered, longitudinal analysis in UK Biobank
Source: Wellcome Open Res. 2018 Jun 15;3:38. Originally published 2018 Apr 5. [Version 2] doi: 10.12688/wellcomeopenres.14241.2 (PMC5909055; doi:10.12688/wellcomeopenres.14241.2)
Supplement: Supplementary file 3 [file wellcomeopenres-3-15944-s0002.tgz › 266cea15-5480-4d41-98d6-bba73d019df6.inp]

TITLE: GMM biobank gf
DATA: FILE = "C:/Users/rk02/ownCloud/Hackathon_paper/analysis/gfonlydat.dat";
VARIABLE: 
NAMES = gf1 gf2 gf3;      
USEVARIABLES = gf1 gf2 gf3;
MISSING = ALL(-999);
CLASSES = c (1);

ANALYSIS:	TYPE = MIXTURE;
ESTIMATOR = MLR;

MODEL:
%OVERALL%

i s | gf1@0 gf2@4.3 gf3@6.85;
gf1(1)
gf2(1)
gf3(1)

OUTPUT: 	
SAMPSTAT;
STANDARDIZED;
TECH1 TECH8;

PLOT: SERIES=gf1-gf3(s);
TYPE=PLOT3;
